# Supplementary material for: Machine Learning Models for Prediction of Severe Pneumocystis carinii Pneumonia after Kidney Transplantation: A Single-Center Retrospective Study
Source: Diagnostics (Basel). 2023 Aug 23;13(17):2735. doi: 10.3390/diagnostics13172735 (PMC10486565; doi:10.3390/diagnostics13172735)
Supplement: Supplementary file 1 [file diagnostics-13-02735-s001.zip]

Archive with 1 entries (1 files):
- diagnostics-2546988-supplementary.pdf
